# Supplementary material for: Functional assessment of the “two-hit” model for neurodevelopmental defects in Drosophila and X. laevis
Source: PLoS Genet. 2021 Apr 5;17(4):e1009112. doi: 10.1371/journal.pgen.1009112 (PMC8049494; doi:10.1371/journal.pgen.1009112)
Supplement: S4 File — (XLSX) [file pgen.1009112.s034.xlsx]

## Sheet: Interaction_values
S4 File. Interaction scores and observed and expected values for all tested genetic interactions of 16p12.1 homologs in Drosophila
Pairwise knockdown	Interaction score		Pairwise knockdown	Interaction score		Pairwise knockdown	Interaction score		Pairwise knockdown	Interaction score
UQCR-C2GD11238/CenGD9689	-0.243854		CenGD9689/CenGD9689	-0.253164		CG14182GD2738/CenGD9689	-0.0256645		SinGD7027/CenGD9689	-0.206023
UQCR-C2GD11238/CenGL01480	-0.174621		CenGD9689/CenGL01480	0.126587		CG14182GD2738/CenGL01480	-0.230584		SinGD7027/CenGL01480	-0.256644
UQCR-C2GD11238/CG14182GD2738	0.346906		CenGD9689/CG14182GD2738	0.111126		CG14182GD2738/CG14182GD2738	0.0310816		SinGD7027/CG14182GD2738	0.164115
UQCR-C2GD11238/CG14182GD2738_2	-0.21891		CenGD9689/CG14182GD2738_2	-0.161095		CG14182GD2738/CG14182GD2738_2	-0.381932		SinGD7027/CG14182GD2738_2	-0.151757
UQCR-C2GD11238/SinGD7027	-0.136191		CenGD9689/SinGD7027	-0.216696		CG14182GD2738/SinGD7027	-0.137745		SinGD7027/SinGD7027	-0.000809725
UQCR-C2GD11238/SinHMC03807	-0.067293		CenGD9689/SinHMC03807	0.0812296		CG14182GD2738/SinHMC03807	-0.388303		SinGD7027/SinHMC03807	-0.270462
UQCR-C2GD11238/SinKK101936	0.544339		CenGD9689/SinKK101936	0.270296		CG14182GD2738/SinKK101936	0.400387		SinGD7027/SinKK101936	0.454721
UQCR-C2GD11238/UQCR-C2GD11238	-0.100453		CenGD9689/UQCR-C2GD11238	-0.333438		CG14182GD2738/UQCR-C2GD11238	-0.205816		SinGD7027/UQCR-C2GD11238	-0.0846837
UQCR-C2GD11238/UQCR-C2GD11238_2	0.762381		CenGD9689/UQCR-C2GD11238_2	0.659762		CG14182GD2738/UQCR-C2GD11238_2	0.48371		SinGD7027/UQCR-C2GD11238_2	0.690995
UQCR-C2GD11238/paraGD3392_1	-0.293754		CenGD9689/paraGD3392_1	-0.251301		CG14182GD2738/paraGD3392_1	-0.392086		SinGD7027/paraGD3392_1	-0.339797
UQCR-C2GD11238/paraGD3392_2	-0.532912		CenGD9689/paraGD3392_2	-0.170056		CG14182GD2738/paraGD3392_2	-0.573491		SinGD7027/paraGD3392_2	-0.262363
UQCR-C2GD11238/Ube3aGD450	-0.641443		CenGD9689/Ube3aGD450	-0.468573		CG14182GD2738/Ube3aGD450	-0.671386		SinGD7027/Ube3aGD450	-0.548514
UQCR-C2GD11238/Ube3aKK104898	-1.14714		CenGD9689/Ube3aKK104898	-1.68891		CG14182GD2738/Ube3aKK104898	0.748173		SinGD7027/Ube3aKK104898	-0.579753
UQCR-C2GD11238/ProsapKK101537	-0.503277		CenGD9689/ProsapKK101537	-0.536264		CG14182GD2738/ProsapKK101537	-0.185008		SinGD7027/ProsapKK101537	-0.27444
UQCR-C2GD11238/ProsapGD10101	-0.388485		CenGD9689/ProsapGD10101	-0.378137		CG14182GD2738/ProsapGD10101	-0.680427		SinGD7027/ProsapGD10101	0.0874849
UQCR-C2GD11238/kisGD16331	0.490771		CenGD9689/kisGD16331	0.852791		CG14182GD2738/kisGD16331	0.0759275		SinGD7027/kisGD16331	0.929128
UQCR-C2GD11238/kisKK100890	0.0463844		CenGD9689/kisKK100890	-0.0504151		CG14182GD2738/kisKK100890	0.205718		SinGD7027/kisKK100890	0.727253
UQCR-C2GD11238/PtenKK109278	-0.0885465		CenGD9689/PtenKK109278	0.0644808		CG14182GD2738/PtenKK109278	0.204213		SinGD7027/PtenKK109278	0.348052
UQCR-C2GD11238/PtenGD13500	0.154475		CenGD9689/PtenGD13500	0.150035		CG14182GD2738/PtenGD13500	-0.0894015		SinGD7027/PtenGD13500	0.0593492
UQCR-C2GD11238/mt:ColIKK116296	0.298029		CenGD9689/mt:ColIKK116296	0.606997		CG14182GD2738/mt:ColIKK116296	0.593955		SinGD7027/mt:ColIKK116296	0.928295
UQCR-C2GD11238/mt:CoIKK115361	-0.180241		CenGD9689/mt:CoIKK115361	0.101678		CG14182GD2738/mt:CoIKK115361	-0.000943228		SinGD7027/mt:CoIKK115361	0.0797251
UQCR-C2GD11238/mt:ND2KK116148	-0.253088		CenGD9689/mt:ND2KK116148	-0.061494		CG14182GD2738/mt:ND2KK116148	0.107932		SinGD7027/mt:ND2KK116148	-0.0471015
UQCR-C211238/mt:ND3KK115930	0.291063		CenGD9689/mt:ND3KK115930	0.28757		CG14182GD2738/mt:ND3KK115930	0.287957		SinGD7027/mt:ND3KK115930	0.375306
UQCR-C2GD11238/CG10465KK105756	0.383327		CenGD9689/CG10465KK105756	0.0231708		CG14182GD2738/CG10465KK105756	0.246234		SinGD7027/CG10465KK105756	0.385486
UQCR-C2GD11238/rlKK115768	0.340318		CenGD9689/rlKK115768	0.384719		CG14182GD2738/rlKK115768	0.499079		SinGD7027/rlKK115768	0.445289
UQCR-C2GD11238/rlGD12910_1	-0.0891777		CenGD9689/rlGD12910_1	0.0587978		CG14182GD2738/rlGD12910_1	-0.144019		SinGD7027/rlGD12910_1	0.111799
UQCR-C2GD11238/rlGD12910_2	-0.127421		CenGD9689/rlGD12910_2	-0.173441		CG14182GD2738/rlGD12910_2	-0.256955		SinGD7027/rlGD12910_2	-0.0368988
UQCR-C2GD11238/MycJF01761	0.26853		CenGD9689/MycJF01761	0.337963		CG14182GD2738/MycJF01761	0.217558		SinGD7027/MycJF01761	0.0448536
UQCR-C2GD11238/MycGL01314	-0.320944		CenGD9689/MycGL01314	-0.176438		CG14182GD2738/MycGL01314	-0.463374		SinGD7027/MycGL01314	-0.33912
UQCR-C2GD11238/MycUas-Myc_1	-0.114782		CenGD9689/MycUas-Myc_1	-0.0870188		CG14182GD2738/MycUas-Myc_1	-0.534896		SinGD7027/MycUas-Myc_1	0.121211
UQCR-C2GD11238/MycUas-Myc_2	-0.0573937		CenGD9689/MycUas-Myc_2	-0.751677		CG14182GD2738/MycUas-Myc_2	-0.242832		SinGD7027/MycUas-Myc_2	-0.104094
UQCR-C2GD11238/MycMyc[4]	-0.276043		CenGD9689/MycMyc[4]	-0.0976589		CG14182GD2738/MycMyc[4]	-0.404666		SinGD7027/MycMyc[4]	-0.167028
UQCR-C2GD11238/CadpsGD9502_1	-0.50045		CenGD9689/CadpsGD9502_1	-0.310707		CG14182GD2738/CadpsGD9502_1	-0.427919		SinGD7027/CadpsGD9502_1	-0.226657
UQCR-C2GD11238/CadpsGD9502_2	-0.359219		CenGD9689/CadpsGD9502_2	-0.24229		CG14182GD2738/CadpsGD9502_2	-0.53832		SinGD7027/CadpsGD9502_2	-0.273518
UQCR-C2GD11238/nAChRα7KK108471	-0.16787		CenGD9689/nAChRα7KK108471	-0.136888		CG14182GD2738/nAChRα7KK108471	0.103736		SinGD7027/nAChRα7KK108471	-0.00883805
UQCR-C2GD11238/nAChRα7GD3742	0.164386		CenGD9689/nAChRα7GD3742	0.214456		CG14182GD2738/nAChRα7GD3742	-0.106382		SinGD7027/nAChRα7GD3742	0.0595488
UQCR-C2GD11238/nAChRα6GD1045_1	0.478501		CenGD9689/nAChRα6GD1045_1	0.714986		CG14182GD2738/nAChRα6GD1045_1	0.337991		SinGD7027/nAChRα6GD1045_1	0.334572
UQCR-C2GD11238/naJF01826	-0.389665		CenGD9689/naJF01826	-0.522765		CG14182GD2738/naJF01826	-0.674494		SinGD7027/naJF01826	-0.550847
UQCR-C2GD11238/cacJF02572	-0.463952		CenGD9689/cacJF02572	-0.20384		CG14182GD2738/cacJF02572	-0.677439		SinGD7027/cacJF02572	-0.432276
UQCR-C2GD11238/Pex1HM05190	-0.234311		CenGD9689/Pex1HM05190	-0.358876		CG14182GD2738/Pex1HM05190	-0.413683		SinGD7027/Pex1HM05190	-0.159195
UQCR-C2GD11238/Pex1HMC03252	-0.367564		CenGD9689/Pex1HMC03252	0.0586382		CG14182GD2738/Pex1HMC03252	-0.201147		SinGD7027/Pex1HMC03252	0.125939
UQCR-C2GD11238/PDZ-GEFHM05139	-0.296814		CenGD9689/PDZ-GEFHM05139	-0.474787		CG14182GD2738/PDZ-GEFHM05139	-0.525895		SinGD7027/PDZ-GEFHM05139	-0.409902
UQCR-C2GD11238/PDZ-GEFJF01765	-0.208456		CenGD9689/PDZ-GEFJF01765	-0.411729		CG14182GD2738/PDZ-GEFJF01765	-0.311673		SinGD7027/PDZ-GEFJF01765	-0.332628
UQCR-C2GD11238/Zasp52JF01133	-0.369456		CenGD9689/Zasp52JF01133	-0.207452		CG14182GD2738/Zasp52JF01133	-0.39768		SinGD7027/Zasp52JF01133	-0.610509
UQCR-C2GD11238/Zasp52HMJ22168	-0.24879		CenGD9689/Zasp52HMJ22168	-0.222284		CG14182GD2738/Zasp52HMJ22168	-0.558875		SinGD7027/Zasp52HMJ22168	-0.380296
UQCR-C2GD11238/GlyPHMS00032	-0.40952		CenGD9689/GlyPHMS00032	-0.256167		CG14182GD2738/GlyPHMS00032	-0.350967		SinGD7027/GlyPHMS00032	-0.467572
UQCR-C2GD11238/Rpn2HMS00533	-0.284508		CenGD9689/Rpn2HMS00533	-0.292676		CG14182GD2738/Rpn2HMS00533	-0.111102		SinGD7027/Rpn2HMS00533	-0.41706
UQCR-C2GD11238/Dpm1HMS02947	-0.0243608		CenGD9689/Dpm1HMS02947	-0.274197		CG14182GD2738/Dpm1HMS02947	0.0404793		SinGD7027/Dpm1HMS02947	-0.229349
UQCR-C2GD11238/Dpm1GLC01664	0.474026		CenGD9689/Dpm1GLC01664	0.454732		CG14182GD2738/Dpm1GLC01664	0.269715		SinGD7027/Dpm1GLC01664	0.432235
UQCR-C2GD11238/Dhc36CHMC03270	-0.469905		CenGD9689/Dhc36CHMC03270	-0.49447		CG14182GD2738/Dhc36CHMC03270	0.120812		SinGD7027/Dhc36CHMC03270	-0.22747
UQCR-C2GD11238/Dhc36CHMJ23543	-0.0402265		CenGD9689/Dhc36CHMJ23543	0.163832		CG14182GD2738/Dhc36CHMJ23543	-0.349949		SinGD7027/Dhc36CHMJ23543	-0.000797758
UQCR-C2GD11238/LanB2HMC04076	-0.309858		CenGD9689/LanB2HMC04076	-0.393664		CG14182GD2738/LanB2HMC04076	-0.956444		SinGD7027/LanB2HMC04076	-0.643854
UQCR-C2GD11238/Cep135HMC06109	-0.105833		CenGD9689/Cep135HMC06109	-0.157514		CG14182GD2738/Cep135HMC06109	-0.283349		SinGD7027/Cep135HMC06109	-0.482823
UQCR-C2GD11238/AstC-R2JF01960	-0.062513		CenGD9689/AstC-R2JF01960	-0.0971732		CG14182GD2738/AstC-R2JF01960	0.180548		SinGD7027/AstC-R2JF01960	0.558528
UQCR-C2GD11238/osaGL00372	0.120225		CenGD9689/osaGL00372	-0.272017		CG14182GD2738/osaGL00372	0.219804		SinGD7027/osaGL00372	0.239395
UQCR-C2GD11238/osaHMS01738	-0.424787		CenGD9689/osaHMS01738	-0.492525		CG14182GD2738/osaHMS01738	-0.567797		SinGD7027/osaHMS01738	-0.43808
UQCR-C2GD11238/osaJF01207	-0.33157		CenGD9689/osaJF01207	-0.332435		CG14182GD2738/osaJF01207	-0.525972		SinGD7027/osaJF01207	-0.122254
UQCR-C2GD11238/shotHMJ23381	-0.120603		CenGD9689/shotHMJ23381	-0.437476		CG14182GD2738/shotHMJ23381	-0.316297		SinGD7027/shotHMJ23381	-0.33044
UQCR-C2GD11238/shotJF02971	-0.184262		CenGD9689/shotJF02971	-0.0538616		CG14182GD2738/shotJF02971	0.0242453		SinGD7027/shotJF02971	-0.0581921
UQCR-C2GD11238/upSETHMC03177	-0.144843		CenGD9689/upSETHMC03177	-0.212965		CG14182GD2738/upSETHMC03177	0.962384		SinGD7027/upSETHMC03177	0.0116802
UQCR-C2GD11238/upSETHMJ23045	0.0931409		CenGD9689/upSETHMJ23045	-0.814826		CG14182GD2738/upSETHMJ23045	0.0829754		SinGD7027/upSETHMJ23045	-0.0352987
UQCR-C2GD11238/DysHMC03789	-0.330359		CenGD9689/DysHMC03789	-0.191926		CG14182GD2738/DysHMC03789	-0.474408		SinGD7027/DysHMC03789	-0.394653
UQCR-C2GD11238/DysJF01118	-0.0554811		CenGD9689/DysJF01118	-0.274942		CG14182GD2738/DysJF01118	-0.0352177		SinGD7027/DysJF01118	-0.0624735
UQCR-C2GD11238/CalpAJF03391	0.0743351		CenGD9689/CalpAJF03391	-0.131023		CG14182GD2738/CalpAJF03391	0.0283162		SinGD7027/CalpAJF03391	-0.213231
UQCR-C2GD11238/Pde6HMS01485	-0.358836		CenGD9689/Pde6HMS01485	-0.33786		CG14182GD2738/Pde6HMS01485	-0.63398		SinGD7027/Pde6HMS01485	-0.0649535
UQCR-C2GD11238/LanB2HMJ23628	-0.193878		CenGD9689/LanB2HMJ23628	-0.377417		CG14182GD2738/LanB2HMJ23628	-0.302505		SinGD7027/LanB2HMJ23628	-0.426583
UQCR-C2GD11238/Dhc98DMB03402	-0.516545		CenGD9689/Dhc98DMB03402	-0.518717		CG14182GD2738/Dhc98DMB03402	-0.21219		SinGD7027/Dhc98DMB03402	-0.50531
UQCR-C2GD11238/Pde6JF01846	0.0462071		CenGD9689/Pde6JF01846	-0.0830874		CG14182GD2738/Pde6JF01846	0.0648396		SinGD7027/Pde6JF01846	-0.00344109
UQCR-C2GD11238/AstC-R2GL01063	-0.612593		CenGD9689/AstC-R2GL01063	-0.572618		CG14182GD2738/AstC-R2GL01063	-0.577652		SinGD7027/AstC-R2GL01063	-0.796158
UQCR-C2GD11238/Cep1356121_1	-0.50583		CenGD9689/Cep135GD6121_1	0.520005		CG14182GD2738/Cep135GD6121_1	0.187475		SinGD7027/Cep135GD6121_1	0.303367
UQCR-C2GD11238/Cep1356121_2	0.115494		CenGD9689/Cep135GD6121_2	0.399774		CG14182GD2738/Cep135GD6121_2	0.285102		SinGD7027/Cep135GD6121_2	0.351074
UQCR-C2GD11238/Nana[har38]	0.268738		CenGD9689/Nana[har38]	0.25064		CG14182GD2738/Nana[har38]	-0.0376166		SinGD7027/Nana[har38]	0.508986
UQCR-C2GD11238/Usp16-45Usp16-45[EY19835]	-0.0908997		CenGD9689/Usp16-45Usp16-45[EY19835]	0.0563371		CG14182GD2738/Usp16-45Usp16-45[EY19835]	0.013032		SinGD7027/Usp16-45Usp16-45[EY19835]	-0.0330524
UQCR-C2GD11238/Nrx-1GD14451_1	0.14893		CenGD9689/Nrx-1GD14451_2	0.165159		CG14182GD2738/Nrx-1GD14451_1	-0.210155		SinGD7027/Nrx-1GD14451_1	0.0876631
UQCR-C2GD11238/Nrx-1GD14451_2	-0.0210211		CenGD9689/Nrx-1GD2619	-0.411556		CG14182GD2738/Nrx-1GD14451_2	-0.246205		SinGD7027/Nrx-1GD14451_2	0.0631796
UQCR-C2GD11238/Nrx-1GD2619	0.0717018		CenGD9689/CG34195KK105449	0.321018		CG14182GD2738/Nrx-1GD2619	-0.240737		SinGD7027/Nrx-1GD2619	-0.118169
UQCR-C2GD11238/CG9150GD16877	0.338161		CenGD9689/Hsp70A/Hsp70BDfHsp70A-Hsp70B	-0.203587		CG14182GD2738/CG9150GD16877	0.529205		SinGD7027/CG34195KK105449	0.665792
UQCR-C2GD11238/CG34195KK105449	0.280344		CenGD9689/Hsp23LL01535	0.252142		CG14182GD2738/CG34195KK105449	0.710679		SinGD7027/CG10348JF02421	-0.783078
UQCR-C2GD11238/Hsp70A/Hsp70BDfHsp70A-Hsp70B	-0.777531		CenGD9689/Hsp70Hsp70-4.3	-0.424458		CG14182GD2738/CG10348JF02421	-0.788641		SinGD7027/CG10348HMS02808	-0.343332
UQCR-C2GD11238/Hsp23LL01535	0.470618		CenGD9689/Hsp70Hsp70-9.1	0.0778519		CG14182GD2738/CG10348HMS02808	-0.0859622		SinGD7027/Nipped-AHMS00167	-0.399068
UQCR-C2GD11238/Hsp70Hsp70-4.3	-0.406424		CenGD9689/Hsp23Hsp23.K	-0.0822488		CG14182GD2738/Nipped-AHMS00167	0.771446		SinGD7027/rhiHMS00069	-0.765496
UQCR-C2GD11238/Hsp70Hsp70-9.1	-0.132182		CenGD9689/Hsp26UAS-Hsp26	0.191682		CG14182GD2738/rhiHMS00069	0.094076		SinGD7027/rhiGL00041	-0.569675
UQCR-C2GD11238/Hsp23Hsp23.K	-0.100798		CenGD9689/CG30059GD4893	0.164668		CG14182GD2738/rhiGL00041	-0.424363		SinGD7027/Chd3GL00320	-0.867994
UQCR-C2GD11238/Hsp26UAS-Hsp26	0.00740229		CenGD9689/CG18233GD104071	0.536777		CG14182GD2738/Chd3GL00320	-0.928821		SinGD7027/Chd3HMS00302	-0.952702
UQCR-C2GD11238/shotGL01286	-0.315072		CenGD9689/shotGL01286	-0.206304		CG14182GD2738/Chd3HMS00302	-0.828901		SinGD7027/aurBGL00202	-1.81254
						CG14182GD2738/aurBGL00202	-0.766811		SinGD7027/Caf1-105Caf105[0870-G4]	-1.22252
						CG14182GD2738/Caf1-105Caf105[0870-G4]	0.00230798		SinGD7027/Caf1-105HMC06575	-1.0092
						CG14182GD2738/Caf1-105HMC06575	0.231257		SinGD7027/Taf12LHMC05336	-0.0384154
						CG14182GD2738/Taf12LHMC05336	0.233146		SinGD7027/CG10445GL01475	-0.710778
						CG14182GD2738/CG10445GL01475	-0.562792		SinGD7027/Phf7GL00455	-0.693497
						CG14182GD2738/Phf7GL00455	-0.874821		SinGD7027/Kdm4BGLV21041	-0.164506
						CG14182GD2738/Kdm4BGLV21041	-0.259782		SinGD7027/Kdm4BHMC04910	-0.574566
						CG14182GD2738/Kdm4BHMC04910	-0.578772		SinGD7027/AspGD1375	-0.0719113
						CG14182GD2738/CG30059GD4893	-0.0160228		SinGD7027/NaCP60EGD2219	0.00906335
						CG14182GD2738/shotGL01286	-0.503836		SinGD7027/NaCP60EGD9590	0.312244
									SinGD7027/NaCP60EKK105476	0.111753
									SinGD7027/GC13095GD5366	0.175723
									SinGD7027/mGluRJF01958	-0.714944
									SinGD7027/CG32301GD16147	1.04079
									SinGD7027/CG18233KK104071	0.851585
									SinGD7027/CG14515KK110660	0.742773
									SinGD7027/GatKK107895	0.771445
									SinGD7027/CG42260KK111286	0.318045
									SinGD7027/GluRIIBOverexp EGFP	-0.194537
									SinGD7027/ActnGD1354	0.222542
									SinGD7027/Myo10AKK108171	0.438968
									SinGD7027/snKK108890	0.213884
									SinGD7027/snGD8993	0.866542
									SinGD7027/didumGD1848	0.800277
									SinGD7027/ckKK102922	0.130371
									SinGD7027/drICE17_1	0.360739
									SinGD7027/drICE17_2	0.49571
									SinGD7027/Dscam1HMS01859	0.13695
									SinGD7027/Wnt2JF03377	-0.389597
									SinGD7027/Wnt4JF03378	0.301948
									SinGD7027/Wnt5HM05020	-0.397124
									SinGD7027/Dscam4HMC03277	-0.280327
									SinGD7027/Dscam1KK100296	0.251025
									SinGD7027/Dscam1GD14362	0.404883
									SinGD7027/shotGL01286	-0.477
									SinGD7027/aurBJF03107	-0.812933

## Sheet: UQCR-C2_organized
Observed and expected normalized phenotypes of pairwise knockdowns with UQCR-C2
Observed	Expected	Observed	Expected	Observed	Expected	Observed	Expected	Observed	Expected	Observed	Expected	Observed	Expected	Observed	Expected	Observed	Expected	Observed	Expected	Observed	Expected	Observed	Expected	Observed	Expected	Observed	Expected	Observed	Expected	Observed	Expected	Observed	Expected	Observed	Expected	Observed	Expected	Observed	Expected	Observed	Expected	Observed	Expected	Observed	Expected	Observed	Expected	Observed	Expected
UQCR-C2GD11238/UQCR-C2GD11238	UQCR-C2GD11238/UQCR-C2GD11238	UQCR-C2GD11238/UQCR-C2GD11238_2	UQCR-C2GD11238/UQCR-C2GD11238_2	UQCR-C2GD11238/CenGD9689	UQCR-C2GD11238/CenGD9689	UQCR-C2GD11238/SinGD7027	UQCR-C2GD11238/SinGD7027	UQCR-C2GD11238/CG14182GD2738	UQCR-C2GD11238/CG14182GD2738	UQCR-C2GD11238/CG14182GD2738_2	UQCR-C2GD11238/CG14182GD2738_2	UQCR-C2GD11238/SinKK101936	UQCR-C2GD11238/SinKK101936	UQCR-C2GD11238/CenGL01480	UQCR-C2GD11238/CenGL01480	UQCR-C2GD11238/SinHMC03807	UQCR-C2GD11238/SinHMC03807	UQCR-C2GD11238/paraGD3392_1	UQCR-C2GD11238/paraGD3392_1	UQCR-C2GD11238/paraGD3392_2	UQCR-C2GD11238/paraGD3392_2	UQCR-C2GD11238/Ube3aGD450	UQCR-C2GD11238/Ube3aGD450	UQCR-C2GD11238/Ube3aKK104898	UQCR-C2GD11238/Ube3aKK104898	UQCR-C2GD11238/ProsapKK101537	UQCR-C2GD11238/ProsapKK101537	UQCR-C2GD11238/ProsapGD10101	UQCR-C2GD11238/ProsapGD10101	UQCR-C2GD11238/kisGD16331	UQCR-C2GD11238/kisGD16331	UQCR-C2GD11238/kisKK100890	UQCR-C2GD11238/kisKK100890	UQCR-C2GD11238/PtenKK109278	UQCR-C2GD11238/PtenKK109278	UQCR-C2GD11238/PtenGD13500	UQCR-C2GD11238/PtenGD13500	UQCR-C2GD11238/mt:ColIKK116296	UQCR-C2GD11238/mt:ColIKK116296	UQCR-C2GD11238/mt:CoIKK115361	UQCR-C2GD11238/mt:CoIKK115361	UQCR-C2GD11238/mt:ND2KK116148	UQCR-C2GD11238/mt:ND2KK116148	UQCR-C211238/mt:ND3KK115930	UQCR-C211238/mt:ND3KK115930	UQCR-C2GD11238/CG10465KK105756	UQCR-C2GD11238/CG10465KK105756	UQCR-C2GD11238/rlKK115768	UQCR-C2GD11238/rlKK115768
75.527	96.9202	106.874	72.6367	98.3075	93.808	89.8981	124.432	111.775	94.3567	127.615	158.488	118.566	84.7608	89.0547	159.483	152.75	162.7	84.8601	119.211	87.4007	113.84	114.198	146.307	61.904	156.317	87.8426	130.607	71.3977	98.0239	90.2215	65.7911	70.2012	57.9833	71.6402	80.6703	156.922	139.459	54.8893	48.1817	57.514	73.4893	59.0009	79.7146	83.0367	67.9537	159.448	130.143	77.9172	60.5852
100.195		152.094		66.6136		107.813		128.459		139.871		134.123		177.189		184.533		116.707		85.8096		101.807		61.904		89.3085		71.899		98.3982		51.3115		65.6733		153.705		28.6249		76.1548		50.6016		71.0882		173.545		68.239
96.7431		119.357		92.2069		103.703		129.131		130.981		119.523		158.46		157.309		96.0541		85.5383		70.716		58.8062		82.2723		70.8737		102.907		60.9627		73.985		168.503		71.7486		74.7504		65.3689		82.2215		159.448		71.6454
91.3626		123.388		79.6119		123.037		108.21		95.9138		124.669		173.924		131.986		118.365		71.6894		66.5209		49.7554		76.4098		84.0291		94.9455		57.1754		91.9313		169.158		76.004		60.3329		75.5413		83.0388		176.517		69.7244
111.916		126.744		98.3303		130.742		132.475		148.521		124.113		137.982		147.504		80.3976		77.1659		79.3591		59.3238		92.9401		94.8724		104.927		59.3707		68.4371		139.168		70.4878		77.4002		82.9916		75.9645		225.391		69.7244
96.115		129.039		99.4424		98.7171		118.968		144.311		118.54		153.882		130.275		95.8163		66.4381		84.5658		89.3235		101.28		84.7761		92.7881		74.4355		69.7641		163.584		45.5207		68.1976		80.9812		79.9291		133.798		70.7355
90.5076		130.569		58.8445		104.411		104.321		135.8		106.968		124.838		176.714		93.643		76.7262		100.938		116.484		80.6757		55.2975		76.6722		62.4253		57.6401		154.351		54.1856		45.6985		66.7721		97.1078		180.976		84.9623
88.4312		146.357		64.6685		102.722		103.499		167.419		152.177		130.674		142.813		79.9021				106.667		53.0883		104.276		65.9228		78.2552		47.37		84.8191		137.621		54.654		56.7085		53.8494		98.6391		156.466		103.071
91.3846		115.554		78.5358		113.746		99.3529		130.981		123.899		127.771		168.653		109.502				119.369		84.6351		98.1155				92.9298		55.6476		98.9219		153.97		72.6615		66.9683				77.2724		162.814		78.7214
118.281		112.026		42.1552		129.894		126.224		128.548		117.464		128.695		155.712										108.313												63.5996								169.117		72.2888
75.6872		125.332		69.2723		119.112		117.439		140.432		110.856		157.155		111.194
84.4544		136.007		86.6289		90.6006		133.382		140.817		116.136		143.446		161.717
80.642		113.217		86.5361		113.6		117.718		110.304		130.276		133.857		168.567
123.494		101.992		97.5938		132.036		119.851		135.052		129.013				184.273
83.1182		114.107		66.2144		100.845		136.958		153.94		119.592
56.9744		129.308		76.8442		127.026		124.082		121.506		113.454
78.5099		112.652		75.8947		124.338		128.94		162.972		126.868
76.7527				72.6465		113.744		119.317				130.069
116.302				73.3603		125.244						132.307
71.6295				100.683
[truncated: 120 more columns]

## Sheet: Cen_organized
Observed and expected normalized phenotypes of pairwise knockdowns with Cen
Observed	Expected	Observed	Expected	Observed	Expected	Observed	Expected	Observed	Expected	Observed	Expected	Observed	Expected	Observed	Expected	Observed	Expected	Observed	Expected	Observed	Expected	Observed	Expected	Observed	Expected	Observed	Expected	Observed	Expected	Observed	Expected	Observed	Expected	Observed	Expected	Observed	Expected	Observed	Expected	Observed	Expected	Observed	Expected	Observed	Expected	Observed	Expected	Observed	Expected
CenGD9689/UQCR-C2GD11238	CenGD9689/UQCR-C2GD11238	CenGD9689/UQCR-C2GD11238_2	CenGD9689/UQCR-C2GD11238_2	CenGD9689/CenGD9689	CenGD9689/CenGD9689	CenGD9689/SinGD7027	CenGD9689/SinGD7027	CenGD9689/CG14182GD2738	CenGD9689/CG14182GD2738	CenGD9689/CG14182GD2738_2	CenGD9689/CG14182GD2738_2	CenGD9689/SinKK101936	CenGD9689/SinKK101936	CenGD9689/CenGL01480	CenGD9689/CenGL01480	CenGD9689/SinHMC03807	CenGD9689/SinHMC03807	CenGD9689/paraGD3392_1	CenGD9689/paraGD3392_1	CenGD9689/paraGD3392_2	CenGD9689/paraGD3392_2	CenGD9689/Ube3aGD450	CenGD9689/Ube3aGD450	CenGD9689/Ube3aKK104898	CenGD9689/Ube3aKK104898	CenGD9689/ProsapKK101537	CenGD9689/ProsapKK101537	CenGD9689/ProsapGD10101	CenGD9689/ProsapGD10101	CenGD9689/kisGD16331	CenGD9689/kisGD16331	CenGD9689/kisKK100890	CenGD9689/kisKK100890	CenGD9689/PtenKK109278	CenGD9689/PtenKK109278	CenGD9689/PtenGD13500	CenGD9689/PtenGD13500	CenGD9689/mt:ColIKK116296	CenGD9689/mt:ColIKK116296	CenGD9689/mt:CoIKK115361	CenGD9689/mt:CoIKK115361	CenGD9689/mt:ND2KK116148	CenGD9689/mt:ND2KK116148	CenGD9689/mt:ND3KK115930	CenGD9689/mt:ND3KK115930	CenGD9689/CG10465KK105756	CenGD9689/CG10465KK105756	CenGD9689/rlKK115768	CenGD9689/rlKK115768
81.7128	103.727	137.908	77.7383	81.4217	100.397	98.3737	133.171	126.391	100.984	136.455	169.62	105.803	97.3891	211.863	173.745	165.293	177.25	121.772	127.584	98.0236	121.835	112.947	156.583	53.8228	179.607	100.699	150.065	95.3157	104.909	143.993	70.4119	72.0162	66.622	104.305	94.2438	157.912	149.254	78.1911	55.3601	96.1325	84.4382	96.6172	91.591	108.621	78.078	151.707	149.533	97.3533	69.6116
99.5172		96.6856		125.451		151.333		89.7768		147.242		102.008		155.288		170.384		95.007		111.607		125.621		77.1268		89.5236		77.9058		119.656		58.0988		88.4586		160.724		84.5913		86.4521		79.2138		95.7985		161.662		92.258
99.1292		127.193		84.4378		98.6406		111.042		137.253		140.667		127.734		226.716		142.419		111.996		122.841		66.0437		114.6		70.2337		108.437		55.0895		72.9166		179.67		87.2264		84.8743		95.8092		91.6931		147.885		89.3146
92.229		132.507		90.8849		109.148				139.155		89.5561		179.725		198.78		116.789		118.357		111.999		38.951		105.13		82.7922		116.729		73.1585		106.095		164.852		75.9482		76.7978		97.4602		92.1031		141.18		112.187
86.7278		118.083		82.205		134.926				168.08		88.3688		160.392		141.493		108.181		118.844		112.631		31.9388		100.047		83.5994		138.195		58.0833		97.1084		164.9		73.4528		84.3344		70.7713		111.674		139.513		89.8819
83.34		89.8724		90.7307		110.329				160.998		90.3955		224.175		182.352		114.363		111.391		99.7263		63.9463		112.965		85.8273		138.195		61.5104		85.217				85.7457		101.079		100.949		97.4758		149.312		89.8819
82.408		129.169		59.5949		99.4373				128.73		77.9039		231.634		196.254		110.488		87.7964		64.6514		40.84		93.2065		69.3647		121.977		63.8098		98.2453				93.4996		85.5514		98.0811		92.6511		172.42		85.4316
66.6859		127.974		60.7032						160.878		127.105		225.67		223.313		101.726				140.013		60.7537		115.82				136.316		72.9065		105.821				95.8904		96.1589		74.437		92.477				88.2014
97.0076		103.237		60.7032						239.453		144.106		154.94		186.032		53.9472				128.004		66.533		99.3139				120.97				113.087						104.056		76.5827		75.2125				84.2104
87.7405		135.457		84.9135						124.302		129.799		225.832		171.281								57.1143										114.261														80.1332
88.8139		136.071		84.9135						139.472		110.605		198.758		210.614
102.365		118.901		98.8692						162.996		132.28		177.07		204.076
91.165		143.507		76.1567						134.178		139.72		192.741		148.28
108.462				112.263						141.935		150.851				200.356
40.6947				102.39						167.203		132.681
58.2771				68.6108						151.345
50.3778				91.5418						141.758
90.0645				87.0315						144.656
83.4053				57.7022						160.102
56.3277										147.785
[truncated: 120 more columns]

## Sheet: CG14182_organized
Observed and expected normalized phenotypes of pairwise knockdowns with CG14182
Observed	Expected	Observed	Expected	Observed	Expected	Observed	Expected	Observed	Expected	Observed	Expected	Observed	Expected	Observed	Expected	Observed	Expected	Observed	Expected	Observed	Expected	Observed	Expected	Observed	Expected	Observed	Expected	Observed	Expected	Observed	Expected	Observed	Expected	Observed	Expected	Observed	Expected	Observed	Expected	Observed	Expected	Observed	Expected	Observed	Expected	Observed	Expected	Observed	Expected
CG14182GD2738/UQCR-C2GD11238	CG14182GD2738/UQCR-C2GD11238	CG14182GD2738/UQCR-C2GD11238_2	CG14182GD2738/UQCR-C2GD11238_2	CG14182GD2738/CenGD9689	CG14182GD2738/CenGD9689	CG14182GD2738/SinGD7027	CG14182GD2738/SinGD7027	CG14182GD2738/CG14182GD2738	CG14182GD2738/CG14182GD2738	CG14182GD2738/CG14182GD2738_2	CG14182GD2738/CG14182GD2738_2	CG14182GD2738/SinKK101936	CG14182GD2738/SinKK101936	CG14182GD2738/CenGL01480	CG14182GD2738/CenGL01480	CG14182GD2738/SinHMC03807	CG14182GD2738/SinHMC03807	CG14182GD2738/paraGD3392_1	CG14182GD2738/paraGD3392_1	CG14182GD2738/paraGD3392_2	CG14182GD2738/paraGD3392_2	CG14182GD2738/Ube3aGD450	CG14182GD2738/Ube3aGD450	CG14182GD2738/Ube3aKK104898	CG14182GD2738/Ube3aKK104898	CG14182GD2738/ProsapKK101537	CG14182GD2738/ProsapKK101537	CG14182GD2738/ProsapGD10101	CG14182GD2738/ProsapGD10101	CG14182GD2738/kisGD16331	CG14182GD2738/kisGD16331	CG14182GD2738/kisKK100890	CG14182GD2738/kisKK100890	CG14182GD2738/PtenKK109278	CG14182GD2738/PtenKK109278	CG14182GD2738/PtenGD13500	CG14182GD2738/PtenGD13500	CG14182GD2738/mt:ColIKK116296	CG14182GD2738/mt:ColIKK116296	CG14182GD2738/mt:CoIKK115361	CG14182GD2738/mt:CoIKK115361	CG14182GD2738/mt:ND2KK116148	CG14182GD2738/mt:ND2KK116148	CG14182GD2738/mt:ND3KK115930	CG14182GD2738/mt:ND3KK115930	CG14182GD2738/CG10465KK105756	CG14182GD2738/CG10465KK105756	CG14182GD2738/rlKK115768	CG14182GD2738/rlKK115768
115.781	122.124	145.361	91.5256	123.676	118.202	111.005	156.79	118.451	118.894	144.999	199.703	110.672	84.8901	128.289	182.492	161.279	186.173	120.12	150.212	78.8091	143.443	112.757	184.354	75.3451	49.6185	82.3812	98.5123	102.775	123.515	82.1852	82.8999	61.5264	58.0717	105.092	82.1484	152.833	175.725	84.3018	48.2551	80.545	73.6013	88.847	79.8361	81.6488	68.0573	140.542	130.342	88.6434	60.6776
119.472		128.811		78.3027		134.159		129.097		186.403		124.78		162.607		122.795		121.607		84.0698		128.664		79.6614		76.6556		82.8154		103.352		64.3923		91.6007		186.082		69.6592		56.6729		95.9293		85.1396		172.245		82.4666
121.579		115.959		116.701		134.159		124.568		159.515		110.733		131.467		154.357		112.694		99.75		112.665		108.025		80.9012		63.9488		100.054		70.5032		86.4587		156.584		66.2323		92.5264		89.1649		67.5587		169.943		74.7294
94.2871		131.086		87.5801		178.218		115.97		136.565		117.758		139.713		128.745		110.221		98.0458		114.704		73.6325		84.0015		73.9615		75.8938		75.283		91.0901				83.6138		70.1019		105.127		80.1007		147.556		86.1122
100.699		127.308		135.44		181.281		121.133		118.211		105.918		159.421		136.428		108.783		122.548		109.726		85.7237		92.5114		79.3941		65.791		63.4585		98.2536				75.5266		74.9454		85.3663		81.5125		147.556		79.05
82.9923		121.53		100.045		127.528		108.52		142.621		115.453		141.44		139.46		119.879		84.4007		127.145		68.5876		89.8695		56.1346		103.763		79.165		95.3433				71.2975		76.2857		87.0657		97.9223		149.856		96.6575
59.4905		116.612		98.2332		128.991		128.328		171.039		102.335		185.003		148.255		114.801		107.666		112.05		68.4767		106.158		58.5078		93.6066		55.4788						80.1382		66.9297		93.5319		77.4086		164.148		100.679
96.6757		131.115		117.168		152.956		136.961		148.137		106.706		183.782		148.255		93.9847		95.8484		112.05		96.5483		72.9002		68.6938		70.023		65.9666						59.9242		58.4595		85.9181		89.4745		164.148		93.3937
98.2265		134.07		130.818		150.748		112.441		148.137		116.112		168.103		143.369		128.098				112.049		79.2929		86.1493		106.515		91.7479								64.8242		74.0242		68.6063		91.6749		143.571		76.0607
96.3379				122.089		126.413		119.361		149.409		106.973				139.472								98.13		95.0292		77.9613												72.4202		64.8584		78.4785		146.43		79.7701
100.682				122.089		148.517				150.466		105.36																												86.1746		78.6103
110.342				170.186		131.405				179.995		120.59																														89.431
105.56				119.489		147.928				169.616		113.171
111.767				105.795		152.289				179.995
142.1				103.689		141.734				155.188
93.4401				136.914		119.397				175.59
119.045				99.687		156.487				120.799
120.611				116.786		156.487				144.775
113.497				121.558		128.03				144.775
115.164										138.84
[truncated: 140 more columns]

## Sheet: Sin_organized
Observed and expected normalized phenotypes of pairwise knockdowns with Sin
Observed	Expected	Observed	Expected	Observed	Expected	Observed	Expected	Observed	Expected	Observed	Expected	Observed	Expected	Observed	Expected	Observed	Expected	Observed	Expected	Observed	Expected	Observed	Expected	Observed	Expected	Observed	Expected	Observed	Expected	Observed	Expected	Observed	Expected	Observed	Expected	Observed	Expected	Observed	Expected	Observed	Expected	Observed	Expected	Observed	Expected	Observed	Expected	Observed	Expected
SinGD7027/UQCR-C2GD11238	SinGD7027/UQCR-C2GD11238	SinGD7027/UQCR-C2GD11238_2	SinGD7027/UQCR-C2GD11238_2	SinGD7027/CenGD9689	SinGD7027/CenGD9689	SinGD7027/SinGD7027	SinGD7027/SinGD7027	SinGD7027/CG14182GD2738	SinGD7027/CG14182GD2738	SinGD7027/CG14182GD2738_2	SinGD7027/CG14182GD2738_2	SinGD7027/SinKK101936	SinGD7027/SinKK101936	SinGD7027/CenGL01480	SinGD7027/CenGL01480	SinGD7027/SinHMC03807	SinGD7027/SinHMC03807	SinGD7027/paraGD3392_1	SinGD7027/paraGD3392_1	SinGD7027/paraGD3392_2	SinGD7027/paraGD3392_2	SinGD7027/Ube3aGD450	SinGD7027/Ube3aGD450	SinGD7027/Ube3aKK104898	SinGD7027/Ube3aKK104898	SinGD7027/ProsapKK101537	SinGD7027/ProsapKK101537	SinGD7027/ProsapGD10101	SinGD7027/ProsapGD10101	SinGD7027/kisGD16331	SinGD7027/kisGD16331	SinGD7027/kisKK100890	SinGD7027/kisKK100890	SinGD7027/PtenKK109278	SinGD7027/PtenKK109278	SinGD7027/PtenGD13500	SinGD7027/PtenGD13500	SinGD7027/mt:ColIKK116296	SinGD7027/mt:ColIKK116296	SinGD7027/mt:CoIKK115361	SinGD7027/mt:CoIKK115361	SinGD7027/mt:ND2KK116148	SinGD7027/mt:ND2KK116148	SinGD7027/mt:ND3KK115930	SinGD7027/mt:ND3KK115930	SinGD7027/CG10465KK105756	SinGD7027/CG10465KK105756	SinGD7027/rlKK115768	SinGD7027/rlKK115768
114.475	107.168	117.15	80.3173	108.222	103.727	120.813	137.589	107.529	104.334	138.827	175.247	105.166	81.8509	177.903	180.949	126.711	184.599	112.401	131.816	101.07	125.877	88.7513	161.778	122.603	150.951	126.426	126.123	121.484	108.389	131.943	72.7478	86.4818	55.9926	108.043	79.2074	133.959	154.205	86.3575	46.5276	68.6791	70.9663	93.7292	76.9779	79.6186	65.6208	146.183	125.675	93.4713	58.5052
100.085		112.749		97.6289		122.237		130.136		152.98		105.406		132.765		173.714		94.7822		116.007		117.23		122.603		102.427		104.419		132.143		98.8524		99.6233		181.673		84.7208		80.5344		71.521		96.9305		169.843		75.5285
89.0473		117.465		96.6803		133.32		106.532		226.327		121.611		181.339		118.076		83.4974		106.359		108.948		122.609		103.96		104.686		165.8		89.8725		96.7867		151.697		85.9053		82.0079		65.9586		80.0128		169.843		93.6608
115.57		145.094		93.709		132.19		115.754		139.113		116.817		142.512		169.298		106.915		113.114		121.403		122.609		90.8701		126.058		109.199		81.86		102.221		172.187		79.5497		73.986		77.0927		81.3345		158.905		98.2797
102.911		155.861		101.888		138.384		93.5105		160.075		109.49		118.475		145.262		86.8275		95.7065		125.915		82.9422		111.637		119.178		117.02		90.6807		114.401		149.032		80.2604		69.3176		86.4958		85.5745		160.072		69.1406
89.3192				91.9346		138.384		147.962		151.78		127.697		136.275		185.193		88.5093		88.7511		97.7736		82.9422		93.4869				125.217		96.7009		107.532		165.973		84.5796		81.621		76.524		73.7832		180.172		65.8411
115.815				89.4272		130.454				130.494		102.834		147.81				113.147		114.178		133.77		94.7649		95.0548				169.189		107.348		94.2213		179.595		87.7162		51.0832		64.3722		77.2584				74.8961
82.2631				77.991		148.351				164.056		108.406		152.281				118.777		92.2523		134.875		94.7649		108.975				157.656		90.221		100.116		151.336		102.73		93.1031		60.5588		96.8479				66.4617
100.371				88.3489		166.68				167.023				170.824				107.014		117.079		99.2668		125.758		102.443						83.5104		84.6801				91.4183		74.6532		70.887		82.0248
95.6307				81.1848		124.998				164.633				154.416				117.68				88.8001		125.758		108.91						113.099		100.56				102.194				77.9139		97.7919
94.2261				94.3323		157.81				164.914								100.972				80.0066		103.434		102.833						81.0177
116.545				75.4726		118.234				110.156								85.7744				127.231		103.434
64.0365				91.0328		135.269				136.065								120.408				113.976		91.1725
92.7831				91.3643		165.3				152.996								102.161						91.1725
109.293				89.1553		129.697				152.406								123.46						85.0891
110.06				120.734		183.101				156.94														85.0891
111.766				81.118		119.355				151.582														87.9402
98.458				61.7311		145.744				158.1														92.6329
98.3268				74.9618		117.676				183.328														81.6446
120.196				91.5534		122.237				193.186
[truncated: 192 more columns]

## Sheet: Interaction_values_16p11.2
Pairwise knockdown (nomenclature Iyer et al., Nat Comm 2018)	Double knockdown alleles	Interaction score
KCTD13CG10465+ALDOAald	CG10465KK105756/Ald1GD17138	-0.846402
KCTD13CG10465+ALDOAald_2	CG10465KK105756/Ald1GD11803	-0.275581
KCTD13CG10465+ASPHD1asph	CG10465KK105756/AsphGD4542	-0.764615
KCTD13CG10465+ASPHD1asph_2	CG10465KK105756/AsphKK109349	-1.04165
KCTD13CG10465+C16ORF53pa1	CG10465KK105756/pa1KK110317	0.390364
KCTD13CG10465+C16ORF53pa1_2	CG10465KK105756/pa1GD6674	-0.38353
KCTD13CG10465+CDIPTpis	CG10465KK105756/PisKK109207	0.607974
KCTD13CG10465+CORO1Acoro	CG10465KK105756/coroGD14217	-0.656253
KCTD13CG10465+DOC2Arph	CG10465KK105756/rphGD7330	-1.43132
KCTD13CG10465+FAM57BCG17841	CG10465KK105756/CG17841GD3301	-1.63532
KCTD13CG10465+KIFF22klp68D	CG10465KK105756/klp68DGD12196	-1.23326
KCTD13CG10465+KIFF22klp68D_2	CG10465KK105756/klp68DKK106746	-0.564475
KCTD13CG10465+MAPK3rl	CG10465KK105756/rlKK115768	0.2421
KCTD13CG10465+MAPK3rl_2	CG10465KK105756/rlGD12910	-1.71266
KCTD13CG10465+MAPK3rl_3	CG10465KK105756/rlGD12910	-0.174289
KCTD13CG10465+PP4Cpp4-19C	CG10465KK105756/pp4-19CGD9561	-1.32912
KCTD13CG10465+TAOK2dTao-1	CG10465KK105756/dTao-1GD8262	-1.38136
KCTD13CG10465+TAOK2dTao-1_2	CG10465KK105756/dTao-1KK108458	-1.58146
MAPK3rl +FAM57BCG17841_1	rlKK115768/CG17841GD3301	-1.23796
MAPK3rl +KCTD13CG10465_1	rlKK115768/CG10465KK105756	-0.127019
MAPK3rl+ALDOAald_1	rlKK115768/Ald1GD17138	-1.10327
MAPK3rl+ALDOAald_2	rlKK115768/Ald1GD11803	-0.72542
MAPK3rl+ASPHD1asph_1	rlKK115768/AsphGD4542	-0.948763
MAPK3rl+ASPHD1asph_2	rlKK115768/AsphKK109349	-0.979163
MAPK3rl+C16ORF53pa1_1	rlKK115768/pa1KK110317	0.576473
MAPK3rl+C16ORF53pa1_2	rlKK115768/pa1GD6674	-0.507991
MAPK3rl+CDIPTpis	rlKK115768/PisKK109207	0.277903
MAPK3rl+CORO1Acoro	rlKK115768/coroGD14217	-0.893802
MAPK3rl+FAM57BCG17841_2	rlKK115768/CG17841GD3301	-0.163109
MAPK3rl+KIFF22klp68D_1	rlKK115768/klp68DGD12196	-1.19173
MAPK3rl+KIFF22klp68D_2	rlKK115768/klp68DKK106746	-0.764694
MAPK3rl+PPP4Cpp4-19C	rlKK115768/pp4-19CGD9561	-0.732612
MAPK3rl+TAOK2dTao-1_1	rlKK115768/dTao-1GD8262	-1.48099
MAPK3rl+TAOK2dTao-1_2	rlKK115768/dTao-1KK108458	-0.977082
MAPK3rl+YPEL3CG15309_1	rlKK115768/CG15309KK108714	-0.161269
PPP4Cpp4-19C +ALDOAald_1	pp4-19CGD9561/Ald1GD17138	-0.786936
PPP4Cpp4-19C +ALDOAald_2	pp4-19CGD9561/Ald1GD11803	-0.218473
PPP4Cpp4-19C +C16ORF53pa1_2	pp4-19CGD9561/pa1GD6674	-0.480123
PPP4Cpp4-19C +CORO1Acoro_1	pp4-19CGD9561/coroGD14217	-0.667399
PPP4Cpp4-19C +DOC2Arph_1	pp4-19CGD9561/rphGD7330	-1.24862
PPP4Cpp4-19C +FAM57BCG17841_1	pp4-19CGD9561/CG17841GD3301	-1.47391
PPP4Cpp4-19C +MAPK3rl_2	pp4-19CGD9561/rlGD12910	-1.53017
PPP4Cpp4-19C +MAPK3rl_3	pp4-19CGD9561/rlGD12910	-0.481665
